# Supplementary material for: Risk Factors for Fungal Co-Infections in Critically Ill COVID-19 Patients, with a Focus on Immunosuppressants
Source: J Fungi (Basel). 2021 Jul 9;7(7):545. doi: 10.3390/jof7070545 (PMC8304654; doi:10.3390/jof7070545)
Supplement: Supplementary file 1 [file jof-07-00545-s001.zip]

Archive with 1 entries (1 files):
- jof-1252065-supplementary.xlsx
