# Supplementary material for: Risk Factors for Fungal Co-Infections in Critically Ill COVID-19 Patients, with a Focus on Immunosuppressants
Source: J Fungi (Basel). 2021 Jul 9;7(7):545. doi: 10.3390/jof7070545 (PMC8304654; doi:10.3390/jof7070545)
Supplement: Supplementary file 1 [file jof-07-00545-s001.zip › jof-1252065-supplementary.xlsx]

## Sheet: Table S1
Serial number	Study type	First author	Title of paper	Journal	Study period	Year of publication	Country	Pathogens
Study1	Case studies	Blaize M	Fatal invasive aspergillosis and coronavirus disease in an immunocompetent patient	Emerg Infect Dis	March, 2020	2020	France	Aspergillus fumigatus
Study2	Prospective observational study	Alanio A	Prevalence of putative invasive pulmonary aspergillosis in critically ill COVID-19 patients	Lancet Respir Med	Not reported	2020	France	Aspergillus fumigatus
Study3	Case studies	van Arkel	COVID-19–associated pulmonary aspergillosis	Am J Respir Crit Care Med	Not reported	2020	Netherlands	Aspergillus fumigatus
Study4	Case series	Lescure F-X	Clinical and virological data of the first cases of COVID-19 in Europe: a case series	Lancet Infect Dis	Jan 24 to Jan 29, 2020	2020	France	A. flavus
Study5	Case studies	Sharma A	COVID-19 associated pulmonary aspergillosis (CAPA): An Australian case report	Med Mycol Case Rep	April , 2020	2021	Australia	Aspergillus fumigatus
Study6	Case studies	Santana MF	Confirmed invasive pulmonary aspergillosis and COVID-19: the value of postmortem findings to support antemortem management	Rev Soc Bras Med Tro	Not reported	2020	Brazil	A. penicilioides
Study7	Case studies	Mohamed A	Multi-triazole-resistant Aspergillus fumigatus and SARS-CoV-2 co-infection: A lethal combination	Med Mycol Case Rep	Early 2020 (Feb/March)	2021	Ireland	Aspergillus fumigatus, C albicans
Study8	Case studies	Prattes J	Invasive pulmonary aspergillosis complicating COVID-19 in the ICU - A case report	Med Mycol Case Rep	March, 2020	2021	Austria	Aspergillus fumigatus
Study9	Case studies	Menon AA	A Case of COVID-19 and Pneumocystis jirovecii Co-infection	Am J Respir Crit Care Med	March, 2020	2021	Netherlands	Pneumocystis jirovecii
Study10	Case report	Salehi , Mohammadreza	Proven Aspergillus flavus pulmonary aspergillosis in a COVID‐19 patient: A case report and review of the literature	Mycoses	Not specified	2020	Iran	Aspergillus flavus
Study11	Retrospective	Salehi M	Oropharyngeal candidiasis in hospitalized COVID‐19 Patients from Iran: Species identification and antifungal susceptibility pattern	Mycoses	Not specified	2020	Iran	Candida albicans, C. glabrata, C. dubliniensis, C. tropicalis, C. parapsilosis, C. krusei, Cryptococcus spp.
Study12	Retrospective	Zhu X	Co-infection with respiratory pathogens among COVID-2019 cases	Virus Res	January 22 to February 2, 2020.	2020	China	Aspergillus spp., Candida spp., C. tropicalis, Mucor spp.
Study13	Retrospective	He Y	Nosocomial infection among patients with COVID-19: A retrospective data analysis of 918 cases from a single center in Wuhan, China	Infect Control Hosp Epidemiol	December 30, 2019, to February 29, 2020	2020	China	C. albicans, Mucor spp.
Study14	Retrospective	Hughes S	Bacterial and fungal coinfection among hospitalised patients with COVID-19: A retrospective cohort study in a UK secondary care setting	Clin Microbiol Infect	20 February–20 April 2020	2020	UK	Aspergillus spp., Candida spp.
Study15	Case report	Poignon, C.	Invasive pulmonary fusariosis in an immunocompetent critically ill patient with severe COVID-19	Clin Microbiol Infect	March, 2020	2020	France	Fusarium proliferatum
Study 16	Case report	Ahmadikia, K.	The double‐edged sword of systemic corticosteroid therapy in viral pneumonia: A case report and comparative review of influenza‐associated mucormycosis versus COVID‐19 associated mucormycosis	Mycoses	Februrary, 2020	2021	Iran	Rhizopus oryzae
Study 17	Retrospective	Signorini, L.	Epidemiological and Clinical Characterization of Superinfections in Critically Ill Coronavirus Disease 2019 Patients	Crit Care Explor	February 21, 2020, to May 6, 2020	2021	Italy	Candida albicans, Candida spp.
Study18	Retrospective	Chen N	Epidemiological and clinical characteristics of 99 cases of 2019 novel coronavirus pneumonia in Wuhan, China	The Lancet	Jan 1 to Jan 20, 2020	2020	China	Aspergillus fumigatus, C albicans, C. glabrata
Study19	Case control	Meira, F	Impact of Inflammatory Response Modifiers on the Incidence of Hospital-Acquired Infections in Patients with COVID-19	Infect Dis Ther	February 26 to May 26, 2020	2021	Spain	Candida spp, Aspergillus spp., Fusarium spp.
Study20	Retrospective	Gerver, S. M.	National surveillance of bacterial and fungal co- and secondary infection in COVID-19 patients in England – Lessons from the first wave	Clin Microbiol Infect	01 January to 02 June,2020	2021	UK	Aspergillus fumigatus
Study21	Retrospective	Du Y	Clinical features of 85 fatal cases of COVID-19 from Wuhan. A retrospective observational study	Am J Respir Crit Care Med	January 9 and February 15, 2020	2020	China	Not specified
Study22	Retrospective	Hiram Villanueva-Lozano	Outbreak of Candida auris infection in a COVID-19 hospital in Mexico	Clinical Microbiology and Infection	April to May 2020	2020	Mexico	Candida auris
Study23	Retrospective	Anuradha Chowdhary	Multidrug-Resistant Candida auris Infections in Critically Ill Coronavirus Disease Patients, India, April–July 2020	Emerging Infectious Diseases	April-July 2020	2020	India	Candida auris
Study24	Retrospective	Laura Magnasco	Spread of Carbapenem-Resistant Gram-Negatives and Candida auris during the COVID-19 Pandemic in Critically Ill Patients: One Step Back in Antimicrobial Stewardship?	Microorganisms	28 February to 31 May 2020	2020	Italy	Candida auris
Study25	Case series	Jose Y Rodriguez	Candida auris: a latent threat to critically ill patients with COVID-19	Clin Infect Dis	June to September 2020	2021	Colombia	Candida albicans, Candida glabrata, Candida parapsilosis, Candida tropicalis, Candida orthopsilosis, Candida auris, Trichosporum asahii
Study26	Retrospective	Jon Salmanton-García,	COVID-19–Associated Pulmonary Aspergillosis, March–August 2020	Emerging Infectious Diseases	March–August 2020	2020	Germany	Aspergillus fumigatus
Study27	Case study	Abdullah M.S. Al-Hatmi	COVID-19 associated invasive candidiasis	Journal of Infection	Not specified	2020	Oman	Candida albicans, Candida glabrata, Candida tropicalis
Study28	Case study	João N. de Almeida	Emergence of Candida auris in Brazil in a COVID-19 Intensive Care Unit	Journal of fungi	October 20 -22 December 2020	2020	Brazil	C. auris
Study29	Case study	Amir Arastehfar	Candidemia among Iranian Patients with Severe COVID-19 Admitted to ICUs	Journal of fungi	November 2020 to late January 2021	2021	Iran	Candida albicans, Candida glabrata, Rhodotorula mucilaginosa
Study30	Prospective	P. Lewis White	A National Strategy to Diagnose Coronavirus Disease 2019–Associated Invasive Fungal Disease in the Intensive Care Unit	Clinical Infectious Diseases	Not specified	2020	Wales	Aspergillus fumigatus, Rhodotorula spp., Candida albicans
Study31	Case study	Eelco F. J. Meijer	Azole-Resistant COVID-19-Associated Pulmonary Aspergillosis in an Immunocompetent Host: A Case Report	Journal of fungi	March, 2020	2020	Netherlands	Aspergillus fumigatus
Study32	Case report	Spinello Antinori	Tocilizumab for cytokine storm syndrome in COVID-19 pneumonia: an increased risk for candidemia?	Autoimmunity Reviews	(March 10 to March 18,2020	2020	Italy	Candida albicans, Candida topicalis, Candida parapsilosis
Study33	prospective	Tobias Lahmer	Invasive pulmonary aspergillosis in critically ill patients with severe COVID-19 pneumonia: Results from the prospective AspCOVID-19 study	Plos One	March and April 2020	2021	Germany	Aspergillus fumigatus, Aspergillus spp.
Study34	Case Series	María Fernanda Benedetti	COVID-19 associated pulmonary aspergillosis in ICU patients: Report of five cases from Argentina	Med Mycol Case Rep	June-, August Late 2020	2021	Argentina	Aspergillus fumigatus, Candida albicans
Study35	Prospective	Lynn Rutsaert	COVID-19-associated invasive pulmonary aspergillosis	Annals of Intensive Care	March 12th and April 25th 2020	2020	Belgium	Aspergillus fumigatus, Aspergillus flavus
Study36	Case report	Khaled Alobaid	Pulmonary aspergillosis in two COVID-19 patients from Kuwait	Access Microbiology	Not specified	2021	Kuwait	Aspergillus niger
Study37	Prospective	Eelco F. J. Meijer	COVID- 19– associated pulmonary aspergillosis: a prospective single- center dual case series	Mycoses	March-May, Mid-Sept to Mid December	2021	Netherlands	Aspergillus fumigatus
Study38	Case report	Daniela Savi	Uncommon presentation of allergic bronchopulmonary aspergillosis during the COVID-19 lockdown: a case report	BMC Pulmonary Medicine	2020-04-01	2020	Italy	Aspergillus spp.
Study39	Retrospective	Maria Adriana Cataldo	Incidence of bacterial and fungal bloodstream infections in COVID-19 patients in intensive care: An alarming “collateral effect”	J Glob Antimicrob Resist	1 March to 15 April 2020	2020	Italy	Candida albicans, Candida glabrata, Candida parapsilosis
Study40	Retrospective	Tamar Didbaridze	Prevalence And Prognosis Of Candidiasis Among Covid-19 Patients: Data From ICU Department	International Journal of Progressive Sciences and Technologies	14 October to 02 Februrary 2021	2021	Georgia	Candida spp.
Study41	Case	Harith Alataby	A COVID-19 Case Complicated by Candida dubliniensis and Klebsiella pneumoniae-Carbapenem-Resistant Enterobacteriaceae	Journal of Medical Cases	Not specified	2020	USA	Candida dubliniensis
Study42	Case	Sari, Anggraini Permata	Role of tocilizumab for concomitant systemic fungal infection in severe COVID-19 patient Case report	Medicine	Not specified	2021	Indonesia	Candida tropicalis
Study43	Prospective	Marcio Nucci	Increased incidence of candidemia in a tertiary care hospital with the COVID‐19 pandemic	Mycoses	March to September 2020	2021	Brazil	Candida albicans, Candida glabrata, Candida tropicalis, Candida parapsilosis , C. famata
Study44	Retrospective	Alba Burgos Santamaría	Invasive pulmonary aspergillosis in COVID-19. A case series at Gregorio Maranon University General Hospital	Esta publicación es Órgano oficial de la Sociedad de Anestesiología de Chile	March 16 to April 16 2020	2021	Chile	Aspergillus fumigatus, Aspergillus terreus, Aspergillus lentulus
Study45	Case study	Hanan Albasata	Case Report: Diagnostic challenge of COVID-19 associated pulmonary aspergillosis (CAPA) [version 2; peer review: 1 approved with reservations]	F1000Research	May, 2020	2021	Saudi Arabia	Aspergilllus fumigatus, Aspergillus flavus
Study46	Case study	de Almeida jr	Trichosporon asahii superinfections in critically ill COVID-19 patients overexposed to antimicrobials and corticosteroids	Mycoses	1 July to 30 September 2020	2021	Brazil	Trichosporon asahii, Candida albicans, Candida spp.
Study47	Case study	Ravi Karan Patti	Subacute Aspergillosis “Fungal Balls” Complicating COVID-19	J Investig Med High Impact Case Rep	Not specified	2020	USA	Aspergillus flavus
Study48	Prospective	Ekadashi Rajni	Prevalence of Bloodstream Infections and their Etiology in COVID-19 Patients Admitted in a Tertiary Care Hospital in Jaipur	Indian J Crit Care Med.	March 23, 2020, to August 23, 2020.	2021	India	Candida albicans
Study49	Retrospective cohort study	Mariana Vélez Pintado	COVID-19-associated invasive pulmonary aspergillosis in a tertiary care center in Mexico City	Medical Mycology	March 15 and July 10, 2020	2021	Mexico	Aspergillus sp
Study50	Case series	Damien Dupont	Pulmonary aspergillosis in critically ill patients with Coronavirus Disease 2019 (COVID-19)	Medical Mycology	Not specified	2021	France	Aspergillus fumigatus, Aspergillus spp., Candida spp.
Percentage of studies (50) reported
